# Supplementary material for: A scoping review of internal hospital crises and disasters in the Netherlands, 2000–2020
Source: PLoS One. 2021 Apr 26;16(4):e0250551. doi: 10.1371/journal.pone.0250551 (PMC8075216; doi:10.1371/journal.pone.0250551)
Supplement: S1 Dataset — (XLSX) [file pone.0250551.s001.xlsx]

## Sheet: Database
Inclusion #	Date Start Incident	Date End Incident	Day of the week	During Regular Buisness Hours?	Season	City	Province	Institution Name	Type of Hospital	Incident Summary	Primary Incident Classification	Secondary Incident Classification	Tertiary Incident Classification	Quanternary Incident Classification	Quinary Incident Classification	Event Cascade?	Internal or combined disaster?	Departments affected	Critical care department involvement?	ED involvement?	ED Presentation Stop?	OR Stops?	# OR Cancelled	Evacuation?	Number Evacuated	Location Evacuation	Injured Persons?	Injuries: how many? Severity?	Casualties?	Damages?	Recovery?	Miscellaneous	Number of Articles
1	2000-01-19	2000-01-19	Wednesday	Yes	Winter	Zaandam	North Holland	Ziekenhuis de Heel	Peripheral Hospital	External Power Failure, normal functioning of emergency generator, however the main switch providing power to IC and OR exploded, loss of power for 1.5 hours	External Power Failure	Technical Failure				Yes	Combined	IC, OR	yes: OR, IC	no	Not mentioned	Not mentioned		no	-	-	no	None Reported	0	Replacement of main switch	Fire department had to come en temporarily provide power generators to the IC and OR, 4 operations during loss of power were completed with battery operated lighting.	Emergency generator was tested 4x the previous year, and on 22-12-1999. External power failure was caused by a cut cable during construction on a provincial road. , 2. 4 Patients in the IC had to be manually ventilated for a short period, no reported injuries	4
2	2000-06-20	2000-06-20	Tuesday	No	Spring	Amsterdam	North Holland	VU University Medical Center	Academic	External Power Failure due to lightning; Followed by emergency generator failure for 70 minutes; start 18:45 - 19:55	External Power Failure	Technical Failure				Yes	Combined	All	Yes: all departments affected	yes	Not mentioned	Yes	Not mentioned	no	-	-	yes	All patients in IC + Neonatologie had to be manually ventilated, 2 children complications due to incident though no lasting effects.	0	Unknown	70 minutes without power until return to normal net power, fire department had to break open 25 elevators to help remove poeple, manual ventialtion of IC patients, manual installation of IV lines and administration of medical gasses	External investigation showed technical installation, procedures and responsibilities were according to code. Reason for failure not mentioned, Extra diesel generators are installed, Head of energy company Nuon resigned.	13
3	2000-10-27	2000-10-27	Friday	Yes	Fall	Ede	Gelderland	Ziekenhuis Gelderse Vallei	Peripheral Hospital	External power failure due to a cut cable, emergency generator functioned normally. As a precaution, the hospital informed the ambulance services to present acute patients elsewhere.	External Power Failure					No	Combined	All	Yes: ED	yes	yes	Not mentioned		Not mentioned	-	-	no	No Injuries reported	0	None	The energy company Nuon sent technicians to the hospital to help restore power in a step-wise fashion to protect the hospital equipment.		1
4	2001-08-29	2001-08-29	Wednesday	Yes	Summer	Haarlem	North Holland	Spaarne Ziekenhuis	Peripheral Teaching Hospital	During renovation of the neonatal ward, asbestos fibers were released into the air. As a precaution, the hospital decided to imemdiately evacuate the adjacent pediatric ward to prevent exposure.	Hazardous Materials					No	Internal	Pediatric	No	no	no	no		yes	11 Patients	Internally	no	No Injuries reported	0	None	Asbestos removal via a specialized business		4
5	2002-06-05	2002-06-08	Wednesday	Yes	Spring	Eindhoven	North Brabant	Catharina Ziekenhuis	Peripheral Teaching Hospital	An Internal power failure occured in the first 3 stories of the 13 story hospital building, the OR, IC and ED were affected. Emergency power also malfunctioned. Patients were evacuated both internally and externally. Operations were cancelled. ED presentation stop put into place.	Internal Power Failure	Technical Failure				Yes	Internal	IC, OR, ED	Yes: IC, OR, ED	yes	yes	yes	Not mentioned	yes	IC evacuated, 1 patient from ED	Internal and External (1 patient from ED)	no	No Injuries reported	0	Replacement of electrical installation	Incident occured on 05-06-02, reparations were made 08-06-02, No more operations where anticipated IC care is needed >24 hours, during the reparations of 08-06-02 also an ED admission stop		2
6	2002-12-06	2002-12-06	Friday	Yes	Fall	Rotterdam	South Holland	Erasmus Medisch Centrum	Academic	External power failure, emergency generator initially functioned normally but then faltered and shut down. It didn't work for 20 minutes during which manual ventilation of IC and OR patients were necessary. Planned operations cancelled.	External Power Failure	Technical Failure				Yes	Combined	All	Yes: all departments affected	yes	Not mentioned	yes	Not mentioned	no	-	-	no	IC and OR patients had to be manually ventilated for 20 mintures.	0	None reported	Cause: Forklift truck crashed into a high voltage tower in city.	Police had to free people from elevators	10
7	2003-01-09	2003-01-09	Thursday	Yes	Winter	Eindhoven	North Brabant	Catharina Ziekenhuis	Peripheral Teaching Hospital	External power failure, emergency generator functioned normally, as a precaution the hospital cancelled all operations and dialysis from 5:30-10:30am.	External Power Failure					No	Combined	OR, Nephrology	yes: OR	no	Not mentioned	yes	Not mentioned	Not mentioned	-	-	no	No Injuries reported	0	None reported	All dialyses were completed in afternoon, operations were largely completed in afternoon	According to the NRE energy company, the recent cold spell caused a transformer to fail	2
8	2003-11-24	2003-11-25	Monday	No	Fall	Hoorn	North Holland	Westfriesgasthuis	Peripheral Teaching Hospital	External Power Failure; emergency generator did no turn on due to failure of the automatic circuit switch, patients manually ventilated, OR not possible, fire department portable genarators within 30 min, return to normal function after 5 hours	External Power Failure	Technical Failure				Yes	Combined	All	Yes: IC, OR, ED	yes	Not mentioned	yes	Not mentioned	no	-	-	no	4 IC patients to be manually ventilated for 30 minutes	0	Replacement automatic circuit switch	Fire Department had to deliver temporary portable generators to critical care dpeartments after 30 min. 4 patients on the ICU manually ventilated for 30 minutes. Difficulties in patient monitoring afftecting 2 patients in ED, 3 in neonatology, 2 OR, 6 ICU, 4 CCU	Inspectorate would follow up on situation	25
9	2004-06-10	2004-06-10	Thursday	Yes	Spring	Terneuzen	Zeeland	Ziekenhuis de Honte	Peripheral Hospital	During hospital construction, a 40-ton arm of a crane fell onto the geriatric dept and GP-post, no injuries, as a precaution the surgical, orthopedic and psychiatric departments were evacuated	Technical Failure					No	Internal	Surgical, orthopedic and psychiatric	No	No	No	no		yes	40	Internally	no	No Injuries reported	0	Minor structural damage	Preventative evacuation, patients were able to return to their rooms in the evening	two cranes had to come to remove the fallen crane	8
10	2004-06-29	2004-07-01	Tuesday	Yes	Summer	Breda	North Brabant	Amphia Ziekenhuis	Peripheral Teaching Hospital	During construction a digging machine damaged a water main causing substantial flooding around the hopsital. The water caused a total loss of power by damaging 2 out 6 transformers supplying power to the hospital, water flooded the emergency generator. The water main rupture also caused a loss of water to the hospital. Operations were cancelled, IC patients were evacuated and there was a ED prese…	Technical Failure	Internal Power Failure	Utilities Failure	Loss of Medical Gasses		Yes	Internal	All	Yes: all departments affected	yes	Yes	Yes	Not mentioned	Yes	2 IC patients	Externally	no	No Injuries reported	0	Damage to generator, water damage and necessary repairs to water main	In total: 85 OR's were cancelled, the technical services were able to restore hospital power after several hours.		15
11	2004-07-20	2004-07-21	Tuesday	Yes	Summer	Haarlem	North Holland	Kennemer Gasthuis	Peripheral Teaching Hospital	A short-circuit in the main-meter cupboard caused both a power failure, partially damaged the emergency generator and caused heavy smoke production. The hospital was largaely evacuated (200-people), 10 people were evacuated to other parts of the building, patients wee manually ventilated during the ongoing operations, the elevators failed. Operations, ED presentation stop and out-patient and radi…	Technical Failure	Internal Power Failure				Yes	Internal	All	Yes All	yes	yes	yes	Not mentioned	yes	10 patients internally, temporarily a hospital wing of 200 people	Internally	no	No Injuries reported	0	Damage to generator, damage to circuitry	NUON technical services came and repaired the damage		10
12	2004-08-14	2004-08-14	Saturday	No	Summer	Arnhem	Gelderland	Rijnstate Ziekenhuis	Peripheral Teaching Hospital	Internal power failure. Back-up external power was not possible due to short-circuit in power system. Hospital was 1.5 hours without power, after 30 minutes patients needed to be ventilated by hand.	Internal Power Failure	Technical Failure				Yes	Internal	All	Yes, All	yes	Not mentioned	Not mentioned		no	-	-	no	No Injuries reported	0	Damage to engines creating power	After 30 minutes the back-up batteries of ventilation devices failed, afterwards manual ventilation was necessary until replacements were gotten from nearby hospitals.		7
13	2005-11-28	2005-11-29	Monday	No	Fall	Apeldoorn	Gelderland	Gelre Ziekenhuis	Peripheral Teaching Hospital	A fire occurred in a bed pan washing machine. The fire caused a lot of smoke where the entire internal medicine (30 patients) department had to be evacuated to other departments.	Internal Fire					No	Internal	Internal Medicine	No	No	No	No		Yes	30 patients, 4 staff	Internally	no	No Injuries reported	0	Fire damage	Fire Department to douse fire, a salvag-cleaning crew had to come clean the damag. The following morning the patients returned to department.		2
14	2006-04-16	2006-04-17	Sunday	No	Spring	The Hague	South Holland	Haaglanden Medisch Centrum	Peripheral Teaching Hospital	The battery of a ventilation machine exploded. The battery exuded sulfurous fumes causing evacuation of the department and injuring one nurse. Whom received treatment at the ED.	Technical Failure	Hazardous Materials				Yes	Internal	IC	Yes	yes	No	No		Yes	3 patients	external (1 patient), Internal (2 patients)	yes	1 Injury to Nurse; breathing troubles	0	Damaged Back-up battery	1. Nurse immediately changed ventilation apparatus of affected patient, 3 patients evacuated, Nurse to ED to receive treatment	Battery was sent to Dräger for analysis as to reason for explosion	20
15	2006-09-28	2006-09-28	Thursday	Yes	Fall	Almelo	Overijssel	Twenteborg Ziekenhuis	Peripheral Hospital	A fire occurred in the OR complex due to a leaking oxygen hose from the anesthesia column providing power and medical gasses for operations. The fire occurred during an operation and the patient in question died due to proximity to flame and due to inability of OR staff to move patient due to rapid nature of fire. The entire OR complex was evacuated. Later reports showed that improper maintenance…	Technical Failure	Internal Fire				Yes	Internal	OR	Yes: OR	Not mentioned	Not mentioned	yes	Not mentioned	yes	All people in OR complex	Internally	yes	1 patient died (suffocation)	1	Fire Damage, compensation payments to patient's family	1. Mass evacuation OR complex, 2. Fire department onsite within minutes to extinguish fire, 3. Salvage and cleaning crew to department 4. OR shut-down for 1 month for inspection and complete renovation of OR complex due to out-dated materials and maintenance	1. Healthcare inspection involved: hospital is responsible for fire to due negligence in fire safety and maintenance, 2. The entire hospital- board resigned, 3. 1 month no operations possible due to inspections and necessary renovations to bring OR's up to code, 4. Hospital is liable for patient's death where a compensation payment of unknown amount was made to family 5. Temporarily two temporary…	269
16	2006-10-30	2006-10-31	Monday	Yes	Fall	Tiel	Gelderland	Rivierenland Ziekenhuis	Peripheral Hospital	A technical failure was noticed in several of the electronics that monitor patient's vital signs in the OR. All the OR's were closed until further notic until the cause could be found. No emergency operations were possible and 70 planned procedures were cancelled.	Technical Failure					No	Internal	OR	Yes: OR	No	No	Yes	Not mentioned	No	-	-	no	No Injuries reported	0	70 operationes cancelled	1. Alerted TNO immediately to come and diagnose problem; 2. A medical equipment specialist fixed the problem after 1 day		7
17	2006-11-19	2006-11-22	Sunday	No	Fall	Rotterdam	South Holland	Erasmus Medisch Centrum	Academic	Due to a technical failure in a generator, a fire broke out in a non-patient portion of the hospital. Heavy smoke caused the evacuation of 150 total patients, including 30 from the IC. These were brought to the ED and OR. For the fire to be extinguished, the electricity was turned off, but as switches for turning on the emergency power were next to the fire, this was not possible. All OR's were c…	Technical Failure	Internal Fire				Yes	Internal	OR, ED, IC, 2 in-patient wards	Yes: OR, IC, ED	yes	yes	yes	Not mentioned	yes	150; 30 IC to OR and ED, the rest elsewhere	Internally	no	No Injuries reported	0	Fire Damage	1. Fire department were able to extinguish the fire after 2 hours, 2. After 5 hours non-IC patients were able to rturn to ward after ventilation of hallways by fire department 3. Ambulances from Leiden, Dordrecht, The Hague were parked outside the hopsital on standby in case of external evacuation 4. IC patients returned to own ward after 1 day 5. Emergency procedures were possible after 1 day 6.…		53
18	2007-02-15	2007-02-15	Thursday	Yes	Winter	Roosendaal	North Brabant	Franciscus Ziekenhuis	Peripheral Hospital	Due to the accidental mixture of two disinfectants, noxious fumes formed causing the evacuation of the entire department (10 employees, 13 patients). Several employees experienced breathing troubles and were taken to the ED. The fire department came and ventilated the department and everyone was able to rturn after two hours.	Hazardous Materials					No	Internal	ED, Dialysis department	Yes: ED	yes	No	No		Yes	23 (10 employees and 13 patients)	Internally	yes	Several employees experienced trouble breathing and were taken to ED for examination	0	None reported	1. Evacuation Department, 2. fire Department alerted and aided ventilating the department		2
19	2007-03-03	2007-03-03	Saturday	No	Winter	Rotterdam	South Holland	Erasmus Medisch Centrum	Academic	A disoriented patient caused a fire in his room. The Pulmonology ward had to be evacuaed (10 patients) and the fire department alerted to extinguish the fire.	Internal Fire					No	Internal	Pulomonology	No	No	No	No		Yes	10 patients	Internally	no	No Injuries reported	0	Fire Damage	1. Evacuation Department, 2. fire Department alerted to extinguish fire		7
20	2007-04-26	2007-04-26	Thursday	Yes	Spring	Leiden	South Holland	Leiden University Medical Center	Academic	A fire occurred in the room of a patient. 19 patients had to be evacuated, several of whom received treatment in the ED. The fire department was able to quickly contain the fire.	Internal Fire					No	Internal	One in-patient	Yes: ED	yes	No	-		Yes	19 Patients	Internally	yes	Several patients to ED for treatment	0	Fire Damage	1. Fire Department came to ward to extinguissh fire		1
21	2007-05-26	2007-05-27	Saturday	No	Spring	Amsterdam	North Holland	VU University Medical Center	Academic	A short-circuit in a refridgerator located in a room between OR complexes caused a large fire. 32 patients had to be evacuated, and OR and ED presentation was put in place. 8 OR's were destroyed and caused a total of 50 million euro's damage.	Internal Fire					No	Internal	OR, ED, MC	Yes: ED, MC	Yes	Yes	Yes	Not mentioned	Yes	32 patients	Internally	no	No Injuries reported	0	Extensive fire damage; estimated €50 million	1. Evacuation Department, 2. Fire Department alerted to extinguish fire, 3. Increased OR capacity in weekend/evenings 4. Rebuilding of OR's	Trauma helicopter was moved from the room to nearby parking lot	66
22	2007-06-11	2007-06-13	Monday	Yes	Spring	Apeldoorn	Gelderland	Gelre Ziekenhuis	Peripheral Teaching Hospital	During renovations sparks from a plasma-cutter ignited insulation materials in a guide shaft. A fire occurred and a large amount of smoke ensued. Due to location of fire smoke was rapidly spread via ventilation shafts. Approximately 200 patients had to be evacuated both internally and externally. An ED presentation and OR stop also found place. Several people reported breathing trouble due to smo…	Internal Fire					No	Internal	Several in-patient, ED, OR	Yes: OR, ED	yes	Yes	Yes	Not mentioned	Yes	200 Patients	Internal and External (several to other hospitals and several to nearby nursing home)	yes	One person collapsed during evacuation, several employees reported breathing troubels and were taken to ED and admitted to hospital.	0	Extensive Fire and smoke damage totalling €13 million	1. Evacuation department 2. Fire department came to extinguish fire and ventilate departments 3. Salvage crew and cleaning 4. During further rennovatiosn 3 full-time controllers to ensure further saftey 5. Further delay in rennovations	1. All out-patient appointments cancelled for 11-06 2. 8 Ambualnces were on standby to evacuate patients externally 3. There was trouble getting to hospital due to number of emergency vehicles 4. There was delay in alerting fire department help because all fire alarms were turned off during renovation, call had to be made manually 5. Long delay in renovations > 4 months 6. Extensive damage to hos…	73
23	2007-09-13	2007-09-14	Thursday	Yes	Summer	Amsterdam	North Holland	Academisch Medisch Centrum	Academic	A fire occurred in the hospital's power plant causing the hospital to switch to open-net power. Because the hospital has no back-up power, they imposed a ED presentation stop for trauma and complex patients. The power was restored to normal status after 24 hours.	Internal Fire					No	Internal	All: No back-up Power, ED presentation stop	Yes: all departments affected	Yes	Yes	Yes	Not mentioned	No	-	-	no	No Injuries reported	0	Fire Damage	1. Fire Department ot extinguish fire, 2. repairs to power plant	1. Extra employees were called up in case of power failure so that the patients could be manually ventilated.	25
24	2007-12-28	2007-12-28	Friday	Yes	Winter	Leiden	South Holland	Leiden University Medical Center	Academic	A fire broke out in a patient's room in the psychiatry ward Due to smoke 6 patients were evacuated. The ward had to be closed for several months to make repaires.	Internal Fire					No	Internal	Psychiatry	Yes: ED	Yes	No	No		Yes	6 Patients	2 Internal, 2 Sent Home, 2 Externally for specialized psychiatric care elsewhere	yes	Several employees were sent to the ED to be checked after smoke inhalation	0	Substantial Fire and Water Damage	1. Evacuation 2. Fire Dpartment to extinguish fire 3. Fire Salvage cleaning crew		6
25	2008-03-08	2008-03-09	Saturday	No	Winter	Venlo	Limburg	VieCuri Medisch Centrum	Peripheral Teaching Hospital	A fire broke out in the room housing the transformer, this caused a power failure of the normal power supply. The emergency generator functioned correctly. As a precaution, an ED presentation stop was placed into effect until power supply is regained.	Internal Fire	Internal Power Failure				Yes	Internal	All: No back-up Power, ED presentation stop	Yes: all departments affected	Yes	Yes	Yes	Not mentioned	No	-	-	no	No Injuries reported	0	Fire Damage	1. Fire Department to extinguish fire 2. Techinical service to restore power		6
26	2008-03-10	2008-03-10	Monday	No	Winter	Almelo	Overijssel	Twenteborg Ziekenhuis	Peripheral Hospital	A V-belt snapped in the ventilation system causing a large amount of smoke to be stributed through the hospital. Several in-patient departments were evacuated internally.	Technical Failure	Internal Fire				Yes	Internal	3 in-patient departments	Not mentioned	Not mentioned	Not mentioned	Not mentioned		yes	50 Patients	Internally	no	No Injuries reported	0	Repair to snapped v-belt	1. Fire Department to investigate smoke and aid n ventilation 2. return to normal function at around midnight	All- v-belts were later checked to see if replacement was needed	30
27	2008-06-02	2008-06-03	Monday	Yes	Spring	Delft	South Holland	Reinier de Graaf Gasthuis	Peripheral Teaching Hospital	While updating the computer network, an error occuured causing problems in the computer system. The radiology department was particularly affect as they were unable to make any radiographs or other imaging. A ED presentation stop was put into place, 4 OR's were cancelled.	ICT Failure					No	Internal	ED, OR	Yes: ED, OR	Yes	Yes	Yes	4	No	-	-	no	No Injuries reported	0	Repairs to computer network	1. ICT staff to hospital to fix problem	1. Out-patient department appointments were cancelled for those dependent on radiology diagnostics	3
28	2008-07-28	2008-07-31	Monday	Yes	Summer	Amsterdam	North Holland	VU University Medical Center	Academic	The Carbon Monoxide alarm went off in the Neonatology department causing the entire department (12 babies) to be evacuated. The CO levels were checked and found to be normal. The technical staff found that the ventilation of the department was temporarily shut off during renovations and that the hand disinfectant had caused the false alarm.	Technical Failure					No	Internal	Neonatology	Yes: Neonatology	No	No	No		Yes	12 patients	Internally	no	No Injuries reported	0	None	1. Technical staff investigated the department and discovered cause		35
29	2009-01-09	2009-01-14	Friday	Yes	Winter	Den Bosch	North Brabant	Jeroen Bosch Ziekenhuis	Peripheral Teaching Hospital	An OR ventilation problem occurred when an air-shaft froze and the air filters were damaged. This caused the OR's to become to humid and the hospital could not guarantee the air quality. All OR's were cancelled and emergency OR's were performed at anopther hospital location.	Technical Failure					No	Internal	OR	Yes: OR	No	No	Yes	Not mentioned	No	-	-	no	No Injuries reported	0	Replacement damaged materials	1. Technical staff investigated the department and discovered cause and repair		13
30	2009-06-27	2009-06-28	Friday	Yes	Summer	Venlo	Limburg	VieCuri Medisch Centrum	Peripheral Teaching Hospital	Severe storms caused heavy rainfall of 30mm in a short period with flooding. Water entered the hospital, filling the elevator shafts and causing 4 out of 8 elevators to fail. A large leak in the roof above the IC caused the 9 patients to temporarily be evacuated internally. Due to saftey an ED presentation stop was put into place and ambulances went to other hospitals.	Hydrometeorlogical	Structural Failure				Yes	Combined	IC, ED, All other dept minor	Yes: IC, ED	Yes	Yes	-		Yes	9 patients	Internally	no	No Injuries reported	0	Roof damage, water damage	1. Fire Department came to ward and hospital to pump water out	4/8 Elevators failed	10
31	2009-06-30	2009-07-01	Monday	Yes	Summer	Hengelo	Overijssel	Ziekenhuisgroep Twente	Peripheral Hospital	The climate control system of the OR's failed causing damp conditions in the OR. This impacts the sterility of the the rooms and the OR's were closed until repairs could be made. Emergency operations were sent to other hospital locations.	Technical Failure					No	Internal	OR	Yes: OR, ED	Yes	Yes	Yes	Not mentioned	No	-	-	no	No Injuries reported	0	None reported	1. Technical services repaired the equipment, retested conditions after one day to ensure effectiveness	All operations were transferred to Almelo, where the hospital group has a second hospital. 3 Operations were cancelled.	14
32	2009-07-02	2009-07-03	Thursday	Yes	Summer	Den Bosch	North Brabant	Jeroen Bosch Ziekenhuis	Peripheral Teaching Hospital	There were two (external) power failures that affected both hopsital locations. The emergency generator worked normally. The hospital protocol dictated that operations are not to be undergone if the hospital is running on emergency power and the power was be stabel for 24 hours. Therefore they cancelled 120 operations, were not able to carry out emergency operations and instituted an ED presentat…	External Power Failure	Technical Failure	ICT Failure			Yes	Combined	All, OR, ED	Yes: OR, ED	Yes	Yes	Yes	120	No	-	-	no	No Injuries reported	0	None reported	1. Enexis (energey company) sent technicians to repair problem 2x 2. 120 O's preventatively cancelled	1. Two power failures occuured at 15:00 and again at 19:00 2. Smoke came from the generator when it turned on, fire department came to check the smoke and found no problems	13
33	2010-01-20	2010-01-21	Wednesday	No	Winter	The Hague	South Holland	Hagaziekenhuis	Peripheral Teaching Hospital	In an electrical switch box, a small fire occurred. This caused for part of the hosptial to lose power. This caused no direct hinder for patients as the affected part of the hospital was closed for renovation. Due to possible loss of power and uncertainty of the situation, the hospital decided to evacuated 10 IC patients to other hospitals in the region.	Internal Fire	Internal Power Failure				Yes	Internal	IC	Yes: IC	Not Mentioned	Not Mentioned	Not Mentioned		Yes	10 Patients	Externally	no	No Injuries reported	0	Fire damage	1. Fire department to extinguish fire 2. Preventative evacuation of IC patients	1. 20 ambulances were stationed outside of the hospital in case of evacuation	3
34	2010-02-25	2010-02-26	Thursday	Yes	Winter	Dordrecht	South Holland	Albert Schweitzer Ziekenhuis	Peripheral Teaching Hospital	An external power failure occurred due to a failing transformer in the city. However, at both hospital locations, the emergency generators failed. Three operations were being performed and were finished. 9 operations were cancelled that day. One generator failed due to a technical error and another due to a human error (exact error not mentioned).	External Power Failure	Technical Failure	Internal Power Failure			Yes	Combined	All: OR	Yes: OR	Not Mentioned	Not Mentioned	Yes	9	Not Mentioned	-	-	no	No Injuries reported	0	Replacement technical parts emergency generator	1. Technicians from power company fixed problem in 30 minutes 2. Batteries worked for normal probelms 3. Internal investigation as to why generators failed	1. 4 people were stick in the elevator, 2. IC/EHH/CCU/Neonatology have private emergency generator that worked normally, and have betteries for up to 140 minuts, 3. OR have batteries for 30 min, 4. Both locations of hospital affected	9
35	2010-03-03	2010-03-08	Wednesday	Yes	Winter	Groningen	Groningen	University Medical Center Groningen	Academic	A hardware failure caused the automatic processing of diagnostic imaging to be connected to patient ID's and to their dossier failed. This caused significant delays in all diagnosics, everything had to be manually entered. The hospital intituted an ED presentation stop for all mild trauma's, severely injured patients were still welcome.	ICT Failure					no	Internal	All deptartments delayed diagnostics	Yes: ED	Yes	yes	No		No	-	-	no	No Injuries reported	0	Time/manpower to fix problem and manually enter all data	1. A system manager, application manager, database manager and manager-on-call were operating 24 hours/day to manually enter data and fix probelm with company to fix problem		14
36	2010-05-30	2010-05-31	Sunday	No	Spring	Weert	Limburg	Sint Jans Gasthuis	Peripheral Hospital	A patient smoking in bed caused a fire. The fire department quickly extinguished the fire, but the patient was injured and taken to the IC. She later died due to her injuries. The hospital evacuated 5 patients internally during the fire and instituted an ED presentation stop. 2 employees were mildly injured while attempting to extinguish the fire.	Internal Fire					No	Internal	ED, IC, cardio-pulomonology wards	Yes: ED and IC	Yes	Yes	No		Yes	5 patients	Internally	yes	3, patient severe and went to IC, 2 employees mildly injured with inhalation trauma and to the ED	1	Fire Damage to room	1. Fire Department to extinguish fire 2. Salvage/cleaning crew	1. Healthcare inspection notified	59
37	2010-07-10	2010-07-12	Saturday	No	Summer	Heerlen	Limburg	Atrium Medisch Centrum	Peripheral Teaching Hospital	Due to the warm weather, a transformer overheated and shut itself down. This caused a cascade of events including a power failure, utilities failure (water, compressed air) and a ICT failure (telephones/computers). Emergency procedures worked. However due to loss of utilities, an ED presentation stop was put into place, 7 operations were cancelled. The OR was not useable for 2 days as a loss of a…	Technical Failure	Internal Power Failure	Utilities Failure	Loss of Medical Gasses	ICT Failure	yes	Internal	All: ED, OR	Yes: ED, OR	Yes	Yes	Yes	7	No	-	-	no	No Injuries reported	0	None	1. Technicians placed more cooling apparatuses around the transformer		18
38	2010-07-17	2010-07-19	Saturday	No	Summer	Zoetermeer	South Holland	Lange Land Ziekenhuis	Peripheral Hospital	Due to condenstation in the pipes of the central compressed air system, a loss of pressure was noted. The hopsital preventatively implemented an ED presentation stop. One OR was closed, planned procedures commenced and admitted patients needing oxygen supplementation or on ventilators were temporarily placed on mobile oxycgen tanks.	Technical Failure					No	Internal	IC, OR, ED	Yes: IC, OR, ED	Yes	Yes	No		No	-	-	no	No Injuries reported	0	Fixing the piping of the system	1. Temporary fix with mobile oxygen tanks, 2. ED presentation stop in case of increased need of O2, 3. technicians to fix problem		2
39	2010-09-02	2010-09-02	Thursday	Yes	Summer	Haarlem	North Holland	Kennemer Gasthuis	Peripheral Teaching Hospital	In a defective washing machine peracetic acid, a cleaning reagent, leaked from the washing machine. The hospital decided to preventatively evacuate all the patients externally to another hospital location. No injuries were reported.	Technical Failure					no	Internal	Ward	No	No	No	No		Yes	12 patients	Externally	no	No Injuries reported	0	Replacement washing machine	1. Fire department came to the department to ventilate		12
40	2010-10-26	2010-10-26	Tuesday	Yes	Fall	The Hague	South Holland	Hagaziekenhuis	Peripheral Teaching Hospital	At a construction site just outside of the ED a small fire broke out while two pipes were being welded. This caused a window to break and black smoke entered the ED. The ED was temporarily evacuated, after ventilation, the ED was able to function normally after 1.5 hours.	External Fire					no	Combined	ED	Yes: ED	Yes	Yes	No		Yes	unknown, entire ED	Internally	no	No Injuries reported	0	Replacement window and smoke damage	1. Fire department came to the department to ventilate		2
41	2010-12-02	2010-12-03	Thursday	No	Fall	Leiden	South Holland	Leiden University Medical Center	Academic	A leak in the central heating unit caused temperatures in the building to plummet. All operations were cancelled (46) and a presentation stop was put in place for the ED. Two emergency operations were carried out in Leiderdorp hospital.	Technical Failure					no	Internal	All departments affected	Yes: ED, OR	Yes	Yes	Yes	46	No	-	-	no	No Injuries reported	0	Fix leakage	1. External technical service and Fire department came to help and search for leak	1. 400 extra blankets were given to patients, 2. Only the main entrance was open, 3. external technical services were hired to double-check entire system.	26
42	2011-01-21	2011-01-30	Friday	Yes	Winter	Amersfoort	Utrecht	Meander Medisch Centrum	Peripheral Teaching Hospital	A fire in a transformer caused a large-scale power failure in the hospital. The emergency generator worked normally, but because the repairs to the power woudl take several days to fix, it was decided to evacuate the enire hospital (172 patients) externally, cancel all operations and intitute an ED presenation stop.	Internal Fire	Internal Power Failure				yes	Internal	All departments affected	Yes: all departments affected	yes	yes	yes		yes	172 patients	Externally	no	No Injuries reported	0	Fix transformer	1. Mass evacuation of hospital with the help of the red-cross and SIGMA (Snel inzetbare groep medisch assistentie), 40 ambulances from other regions were also put into place.		77
43	2011-05-08	2011-05-08	Sunday	No	Spring	Hengelo	Overijssel	Ziekenhuisgroep Twente	Peripheral Hospital	An external power failure occurred, however the sensor that detects a power failure failed due a short-circuit. This failed to turn on the emergency power generators leading to an internal power failure. This lasted for 1.5 hours. It caused an ED presentation stop, the evacuation of 2 IC patients and necessitated manual ventialtion of 5 IC patients.	External Power Failure	Technical Failure	Internal Power Failure			yes	Combined	All departments affected	Yes: all departments affected	yes	Yes	yes		yes	2 IC patientes	Externally	no	No Injuries reported	0	Repair circuitry	1. Fire Department came and provided emergency power geenerators until energy company technicians could repai the problem.	5 IC patients had to be manually ventilated	30
44	2011-06-09	2011-06-09	Thursday	Yes	Spring	Amstelveen	North Holland	Amstelland Ziekenhuis	Peripheral Hospital	An external power failure occured, the emergency generator functioned normally. However, this short power outage caused both elevators to the OR to malfunction. Patients were no longer able to go to the OR. AS a result all OR's were cancelled and a ED presentation stop was put into place until the elevators were fixed.	External Power Failure	Technical Failure				yes	Combined	OR, ED	OR, ED	Yes	Yes	Yes		No	-	-	no	No Injuries reported	0	Reapir elevator	1. Technicians came to fix elevator		10
45	2011-07-14	2011-07-15	Thursday	Yes	Summer	Den Bosch	North Brabant	Jeroen Bosch Ziekenhuis	Peripheral Teaching Hospital	A computer network failure occurred where telephones, computers and patient monitoring devices no longer functioned properly. The back-up system also failed. This caused an ED presentation stop and OR stop.	ICT Failure					no	Internal	ALL,	OR, ED	Yes	Yes	Yes		No	-	-	no	No Injuries reported	0	None reported	1. Dicussions with software supplier on how to troubleshoot problem		4
46	2011-07-15	2011-07-15	Friday	No	Summer	Amstelveen	North Holland	Amstelland Ziekenhuis	Peripheral Hospital	An external power failure occurred. The emergency generator worked normally, but it took up to 15 minutes for parts of the hospital to regain power. One patient was preventatively evacuated to another hospital to undergo an operation	External Power Failure					no	Combined	All, OR	OR	Not mentioned	Not mentioned	Yes		Yes	1 patient	Externally	no	No Injuries reported	0	-	-		7
47	2011-08-11	2011-08-11	Thursday	Yes	Summer	Groningen	Groningen	University Medical Center Groningen	Academic	A failure inthe hospital intranet caused problems for employees to access patient information. All planned operations (11) were cancelled, an ED presentation stop for lightly wounded patients was put into place and all the out-patient clinics were closed. Severly injured patients were still welcome.	ICT Failure					no	Internal	All, OR, ED	Yes: all departments affected	yes	yes	Yes	11	No	-	-	no	No Injuries reported	0	None reported	IT technicians to fix problem		33
48	2011-09-06	2011-09-06	Tuesday	Yes	Summer	Utrecht	Utrecht	Sint Antonius Ziekenhuis	Peripheral Teaching Hospital	A short-circuit caused a fire in a electrical switch box in the basement of the hospital. The fire department needed to turn off the emergency power in order to extinguish the fire safely. However, an ongoing operation needed to be finished first, so they allowed the fire to continue burning in a controlled manner, eventually extinguishing itself. In the meantime, a ED presentation stop and furth…	Technical Failure	Internal Fire				yes	Internal	ED, OR	ED, OR	Yes	Yes	Yes		Yes	Central hall, but no in-patients	Internally	no	No Injuries reported	0	Fire Damage in basement	1. Fire department allowed the fire to burn in a controlled manner, 2. Fire extinguished itself, 3. Basement ventilated		10
49	2011-12-03	2011-12-30	Thursday	No	Fall	The Hague	South Holland	Hagaziekenhuis	Peripheral Teaching Hospital	A short time after roof renovations, a leak occurred during a storm above the intensive care. All 16 patients had to be evacuated (6 externally and 10 internally) and several weeks were needed to repair the roof. This caused several operations needing postoperative intensive care to be cancelled. A mobile intensive care unit was later placed at the hospital.	Structural Failure					no	Internal	IC, OR	Yes: IC, OR	Not mentioned	Not mentioned	Yes	Not mentioned	Yes	16 IC patients	External (6), Internal (10)	no	No Injuries reported	0	Rood damage and water damage	1. Evacuation, 2. several weeks to repair roof completely, 3. Mobile IC unit placed on 5-12-2011 4. Return IC om 30-12-11		29
50	2011-12-15	2011-12-16	Thursday	Yes	Fall	Goes	Zeeland	Admiraal de Ruyter Ziekenhuis	Peripheral Hospital	During an emergency generator test, it was noticed that the emergency generator no longer functioned. As a result, the hospital cancelled all operations for the following day and an ED presentation stop was put into place for patients need emergency operations or needed to deliver a baby in the hospital	Technical Failure					no	Internal	OR, ED	Yes: OR, ED	Yes	Yes	Yes	Not mentioned	No	-	-	no	No Injuries reported	0	Fixing generator	1. technicians to fix generator		3
51	2012-03-29	2012-03-30	Thursday	Yes	Spring	Maastricht	Limburg	Academisch Ziekenhuis Maastricht	Academic	The main computer server failed and the back-up server was not capable of replacing the function. Patient information was no longer visible to employees. The hospital cancelled all operations (18), all out-patient clinics (200-300) and instituted an ED presentation stop.	ICT Failure					no	Internal	All departments affected	Yes: OR, ED	yes	yes	yes	18	no	-	-	no	No Injuries reported	0	Replacement of broken part of server	1. technicians to fix the server		34
52	2012-04-17	2012-04-17	Tuesday	Yes	Spring	Venlo	Limburg	VieCuri Medisch Centrum	Peripheral Teaching Hospital	An ICT failure occurred causing the inability for employees to access patient dossiers. For this reason, an ED presentation stop was put into place. OR's were analyzed on a case by case basis.	ICT Failure					no	Internal	All departments affected	Yes: ED	Yes	Yes	no		no	-	-	no	No Injuries reported	0	None reported	1. technicians to fix the problem		9
53	2012-06-25	2012-06-25	Monday	Yes	Summer	Venlo	Limburg	VieCuri Medisch Centrum	Peripheral Teaching Hospital	An overloaded network caused the computer system to fail and no longer function. As a result, an ED presentation stop was implemented, all OR's were cancelld and all out-patient clinics were cancelled.	ICT Failure					no	Internal	All	Yes: ED, OR	Yes	Yes	Yes	Not mentioned	No	-	-	no	No Injuries reported	0	None reported	1. technicians to fix the problem		21
54	2012-08-02	2012-08-03	Thursday	Yes	Summer	Emmen	Drenthe	Scheper Ziekenhuis	Peripheral Hospital	A fire broke out in an electro-technical installation causing a temporary power failure. After a while the emergency generators were turned on. A echnical failure later occurred causing temperature problems in the hospital (slight increase). As a combined result, an ED presentation stop was implemented and all ORs were cancelled until normalization of electricity and temperature.	Internal Fire	Internal Power Failure	Technical Failure			yes	Internal	All	Yes: OR, ED	Yes	Yes	Yes	Not mentioned	No	-	-	no	No Injuries reported	0	Fire damage	1. Fire Depertment to extinguisch the fire 2. Technicians to fix the electricty and temperature regulation		56
55	2012-08-23	2012-08-23	Thursday	Yes	Summer	Capelle ad IJssel	South Holland	Ijsselland Ziekenhuis	Peripheral Hospital	Due to human error, all OR materials were disinfected with the wrong reagents.A corrosive reagent was used that could damage tissue. When discovered all OR's were cancelled and an ED presentation stop was put into place until the materials could be re-sterilized with the help of external businesses.	Hazardous Materials					no	Internal	OR, ED	Yes: OR, ED	Yes	Yes	Yes	Not mentioned	No	-	-	no	No Injuries reported	0	Damage to instruments	1. OR and ED stops, 2. Resterilization via external businesses	The instruments were in use for two weeks and operated with. Accoring to the TNO, there was no danger to patients. No injuries to those patients have been reported.	12
56	2012-08-31	2012-08-31	Friday	Yes	Summer	Den Haag	South Holland	Hagaziekenhuis	Peripheral Teaching Hospital	After a storm, a water leak was discovered near the OR. As a precaution, all OR's were cancelled for that day until the leak could be fixed and the roof inspected. The operations were relocated to the hospital's other location in the city.	Structural Failure					no	Internal	OR	Yes: OR	Not mentioned	Not mentioned	Yes	Not mentioned	No	-	-	no	No Injuries reported	0	Roof damage	1. OR Stop put into place, 2. Technicians to fix the roof and inspect structure	All operations were carried out at hospital's other location.	17
57	2012-11-05	2012-11-05	Monday	Yes	Fall	Amsterdam	North Holland	Onze Lieve Vrouwe Gasthuis	Peripheral Teaching Hospital	While a 3000L oxygen tank was being refilled, a leak in the system was discovered. Due to the risk for explosion, the fire department was called in to measure the oxygen levels and pump the remaining oxygen out of the enclosed area. In the meantime they evacuated the pathology department, the laboratory and the kitchen. The road leading to the ED was blocked off causing an ED presentation stop. P…	Technical Failure	Hazardous Materials				yes	Internal	ED, OR, Lab, Pathology, Kitchen	Yes: OR, ED	Yes	Yes	Yes	Not mentioned	Yes	No Patients; staff fdrom lab, pathology dept and kitchen	Internally	no	No Injuries reported	0	Damage to oxygen system	1. Evacuation, 2. Fire department to ventilate area and take measurements, 3. Remaining oxygen pumped away	Tank 3000L was being filled at the time.	12
58	2012-12-22	2012-12-22	Saturday	No	Winter	Den Haag	South Holland	Haaglanden Medisch Centrum	Peripheral Teaching Hospital	A tank used to contain radioactive discharge overflowed in the hopsital. An automatic sensor went off and the Fire department was alerted. They did some measurements and found the material to not be radioactive, containing only iodine. While this happened an ED presentation stop was put into place from 20:15 until 22:15.	Hazardous Materials					no	Internal	ED	Yes: ED	Yes	Yes	No		No	-	-	no	No Injuries reported	0	None reported	1. FD to assess situation and make radioactivity measurements, 2. Cleanup by hospital		15
59	2013-01-18	2013-01-18	Monday	Yes	Winter	Alkmaar	North Holland	Medisch Centrum Alkmaar	Peripheral Teaching Hospital	A short-circuit in the high voltage main distribution device caused a complete power outage in the hospital. The mergency generator also did not function because the auxillary power to the hospital also runs through this junction. Ongoing operations were completed assisted by batteries. Further planned OR's were cancelled. An ED presentation stop was put into place until normal power returned. Af…	Technical Failure	Internal Power Failure	ICT Failure			yes	Internal	All	Yes: OR, IC, ED	Yes	Yes	Yes	Not mentioned	Yes	1 pt from IC evacuated	Externally	no	No Injuries reported	0	Replacement distribution device	1. Technicians to fix the power failure, 2. IT tenchicians to re-start all the ICT systems	Power outage at 14:40, return of power at 15:50 however due to ICT problems ED presentation stop was upheld til 23:00	29
60	2013-03-06	2013-03-06	Wednesday	Yes	Winter	Alkmaar	North Holland	Medisch Centrum Alkmaar	Peripheral Teaching Hospital	A large network failure occurred casuing the computer systems to fail for unknown reason. This caused a ED presentation stop and cancelled all planned operations until problem was resolved. The issue started at 9.00am and was resolved at around 11am.	ICT Failure					no	Internal	All	Yes: OR, ED	Yes	Yes	Yes	Not mentioned	No	-	-	no	No Injuries reported	0	None reported	1. IT technicians to fix problem	Since 2008 the hospitals of Alkmaar and Den Helder are run by the same board and had centralized thier ICT systems and personnel, both hospitals were affected simultaneously.	4
61	2013-03-06	2013-03-06	Wednesday	Yes	Winter	Den Helder	North Holland	Gemini Ziekenhuis	Peripheral Teaching Hospital	A large network failure occurred casuing the computer systems to fail for unknown reason. This caused a ED presentation stop and cancelled all planned operations until problem was resolved. The issue started at 9.00am and was resolved at around 15:30p.	ICT Failure					no	Internal	All	Yes: OR, ED	Yes	Yes	Yes	Not mentioned	No	-	-	no	No Injuries reported	0	None reported	1. IT technicians to fix problem	Since 2008 the hospitals of Alkmaar and Den Helder are run by the same board and had centralized thier ICT systems and personnel, both hospitals were affected simultaneously.	4
62	2013-05-14	2013-05-15	Tuesday	Yes	Spring	Eindhoven	North Brabant	Catharina Ziekenhuis	Peripheral Teaching Hospital	A sprinkler system inadvertently went off in 3 wards. This caused the electronics there to fail and the evacuation of the (CCU/Medium Care/orthopedie/Cardiology) departments internally. The following morning, 4 technicians were repairing and cleaning the affected areas when the smelled a chemical odor causing eye complaints and trouble breathing. The were taken to the ED for treatment. The Fire d…	Technical Failure	Hazardous Materials				yes	Internal	CCU/Cardio/Medium Care/Ortho/OR/ED	Yes: ED and OR	yes	Yes	Yes	Not mentioned	Yes	4 wards unknown number of patients	Internally	yes	4 People breathing and eye complaints	0	Water damage due to sprinkler system	1. Technicians to fix initial problem, 2. RIVM and Fire depertment to take measurements and ventilate	No harmful chemicals were found	25
63	2013-07-26	2013-07-26	Friday	Yes	Summer	Leiden	South Holland	Leiden University Medical Center	Academic	The hospital experienced an external power failure after a large cable-bundle fell and caused a fire at an external site. The emergency generators functioned normally, though as a precaution the hospital implemented an ED presentation stop.	External Power Failure					no	Combined	All	Yes: ED	Yes	Yes	Not mentioned		No	-	-	no	No Injuries reported	0	No Damages reported	1. ED presentation stop put into place, 2. Energy company to fix problem, 3. extra generators put into place at hospital		18
64	2013-12-05	2013-12-07	Thursday	Yes	Fall	Haarlem	North Holland	Kennemer Gasthuis	Peripheral Teaching Hospital	Due to extreme storm conditions (condition red with wind >100 kph), parts fo the glass roof paneling was damaged and fell from the roof. Due to the danger it presented, no one was allowed in or out of the buidling. An ED presentation stop was put into place and OR's were cancelled. Parts of the hospital were evacuated (short-stay), and 4 patients who were evacuated externally.	Hydrometeorlogical	Structural Failure				yes	Combined	All: ED, OR, Short stay	Yes: ED, OR	Yes	Yes	Yes	Not mentioned	Yes, partial	4 patients externally, unknowen number at the short-stay	Internal and External	no	No Injuries reported	0	Roof damage	1. Fire department came and temporarily fixated the remaining panels, 2. Contractor came and fixed the roof the following day		42
65	2013-12-27	2013-12-27	Friday	No	Winter	Nijmegen	Gelderland	Canisius Wilhelmina	Peripheral Teaching Hospital	At 3:00am friday morning an ICT-failure occurred where doctors could no longer access patient data. As a result the hospital cancelled 3 operations, put an ED presentation stop in place for patients needing emergency surgeries, and out-patient clinics were cancelled. By 11:00am the IT-technicians had fixed the problem.	ICT Failure					no	Internal	All	Yes: ED, OR	Yes	Yes	Yes	3	No	-	-	no	No Injuries reported	0	None reported	1. IT technicians to fix problem	Radboud UMC and GP's warned about problem	3
66	2014-02-02	2014-02-03	Sunday	No	Winter	Drachten	Friesland	Ziekenhuis Nij Smellinghe	Peripheral Hospital	There was a leak in the water main in the boiler room that had an emergency repair. However shortly afterwards this repair later failed and caused a large leak where the water to the hospital had to be shut off. As a result, the hospital implemented an ED presentation stop, cancelled all OR's, closed the delivery rooms and cancelled all out-patient visits.	Structural Failure	Utilities Failure				yes	Internal	All	Yes: ED, OR	Yes	Yes	Yes	Not mentioned	No	-	-	no	No Injuries reported	0	Estimated several hundred thousand euro's	1. Technicians came to fix water main, 2. The hopsital distributed mineral water bottles, placed buckets near the toilets and placed jerry cans full of water for other purposes	Leak happened due to a mistake in the building in the 1970's, sealing was forgotten to be applied at certain locations	26
67	2014-02-25	2014-02-25	Tuesday	Yes	Winter	Goes	Zeeland	Admiraal de Ruyter Ziekenhuis	Peripheral Hospital	Due a broken switch in the control cabinet, an internal power failure occurred. The ED and OR's did not have power, the emergency power worked in a other parts of the hospital. As a result, an ED presentation stop from 9am-15pm was put into place aand 13 OR's were cancelled.	Technical Failure	Internal Power Failure				yes	Internal	ED, OR	Yes: ED, OR	Yes	Yes	Yes	13	No	-	-	no	No Injuries reported	0	Fix technical part	1. Technicians came to fix switch		7
68	2014-03-08	2014-03-08	Saturday	No	Winter	Capelle ad IJssel	South Holland	Ijsselland Ziekenhuis	Peripheral Hospital	A broken pipe in a technical room caused water to leak into 3 OR's and the ED. As a precaution, all OR's were temporarily closed and those affected had to be cleaned. In that time, no emergency operations were able to be peroformed. Power also had to be temporarily shut off to those areas during the cleaning.	Technical Failure					no	Internal	ED, OR	Yes: ED, OR	Yes	Not mentioned	Yes	Not mentioned	No	-	-	no	No Injuries reported	0	Fix broken pipe, cleaning	1. Fire department came to assist in pumping the water away, 2. cleaning of affected areas	3 OR's were open saturday evening, 6 OR's were open monday	7
69	2014-03-09	2014-03-09	Sunday	No	Winter	Almere	Flevoland	Flevoziekenhuis	Peripheral Hospital	A person tried to commit suicide by drinking bleach and had take some other chemicals. Ambulance personnel did not directly recognize the offending substance and immediately transported the patient to the ED. There 5 ED employees, the ambulance and police because to have eye and skin irritations. The GHOR and fire department were then notified and discovered that chlorine gas was the culprit. The…	Hazardous Materials					no	Internal	ED	ED	Yes	Yes	No		Not mentioned	-	-	yes	5 ED employees injured (skin and eye irritation), ambulance and polic involved also same complaints	0	Decontamination ED	1. Fire department and GHOR to determine offending agent, 2. ED closure for decontamination and ventilation		44
70	2014-06-13	2014-06-14	Friday	Yes	Spring	Almelo	Overijssel	Ziekenhuisgroep Twente	Peripheral Hospital	During the regular monthly check of the emergency generator, it was discovered that it no longer functioned. As a result, all OR's and endoscopy procedures were cancelled and an ED presentation stop was instituted.	Technical Failure					no	Internal	OR, ED	ED, OR	Yes	Yes	Yes	16	No	-	-	no	No Injuries reported	0	Fixing the generator	1. Technicians to fix the problem, 2. 14-6 they placed another emergency generator temporarily to be able to operate		4
71	2014-07-28	2014-07-28	Monday	Yes	Summer	Tilburg	North Brabant	TweeSteden-ziekenhuis	Peripheral Teaching Hospital	Due to flash-flooding, the roads leading to the hospital were blocked. Ambulances had to bring patients to other hospitals.	Hydrometeorlogical					no	Combined	ED, ziekenhuis niet bereikbaar voor ambulancen	yes, ED	-	-	No		No	-	-	no	No Injuries reported	0	-	Wait for waters to recede		4
72	2014-08-08	2014-08-09	Friday	Yes	Summer	Amsterdam	North Holland	VU University Medical Center	Academic	An external power failure occurred and the emergency generators functioned normally. However, during the power failure, the ICT systems and computers encoutered a failure, resulting an an ED presentation stop. Many outpatient appointments were also cancelled.	External Power Failure	ICT Failure				yes	Combined	ED, out-patient	Yes: ED	Yes	Yes	Not mentioned		No	-	-	no	No injuries reported	0	None reported	1. IT technicians to fix problem		13
73	2014-08-21	2014-08-21	Thursday	Yes	Summer	Stadskanaal	Groningen	Refaja Ziekenhuis	Peripheral Hospital	An ICT failure occurred after a software update affecting the phone and computers of the hospital. As a result an ED presentation stop was put into place, OR's were cancelled and approximately 150 out-patient appointments were cancelled.	ICT Failure					no	Internal	ED, OR, Out-patient	Yes: ED and OR	Yes	Yes	Yes	Not mentioned	No	-	-	no	No Injuries reported	0	None reported	1. IT technicians to fix problem	The patient monitoring systems worked normally	7
74	2014-09-04	2014-09-04	Thursday	Yes	Summer	Rotterdam	South Holland	Maasstad Ziekenhuis	Peripheral Teaching Hospital	A man spilled Glastex (waterstoffluoride) a strong cleaner over his legs. At home he took a shower and afterwards went to the ED due to chemical burns. He was examined by the doctor, but the doctor started to feel unwel due to the fumes. The fire department was called and advised to shut-down the ED.	Hazardous Materials					no	Internal	ED	Yes: ED	Yes	Yes	Not mentioned		yes	2	Internally	yes	Yes: 1 treating doctor began to have breathing troubles	0	None reported	1. Alerting of RIVM and GAGS, 2. Fire department to come and make measurements 3. Aid in ventilation and clean uup	After the doctor discovered which chemical was nvolved; the called the RIVM and GAGS (regionale gezondheidskundig adviseur gevaarlijke stoffen)	32
75	2014-10-18	2014-10-18	Saturday	No	Fall	Dordrecht	South Holland	Albert Schweitzer Ziekenhuis	Peripheral Teaching Hospital	A man entered the front hall of the GP-post and the ED with the complaints of fever, diarrea and vomitting. He also said that he was recently back from the Congo. The triage immediately thought that he may have Ebola and evacuated the entire hall until contact could be made with an infectious diseases exert from an Academic institution. The man being had to wait for 45 minutes in the hall until t…	Hazardous Materials					no	Internal	ED	Yes: ED	Yes	Not mentioned	Not mentioned		yes	unknown, entire ED	Internally	no	None Reported	0	None reported	1. Discussion with Erasmus MC to discuss case, 2. After knowing exact location the patient was let inside for treatment	The triagist called the wrong doctor leading to significant delay	15
76	2014-10-21	2014-10-21	Tuesday	yes	Fall	Roermond	Limburg	Laurentius Ziekenhuis	Peripheral Hospital	An external power failure occurred in the city center due to construction work. However, due to a technical failure (a battery failure ), the emergency generator didn't start. As a result the hopsital instituted an ED presentation stop, ancelld all OR's (35), evacuated 8 patients externally until they were able to repair the system.	External Power Failure	Technical Failure	Internal Power Failure			yes	Combined	All	Yes, IC, ED, OR	yes	Yes	Yes	35	yes	8 to Venlo and Maastricht, one patient needed to be transported by crane out of the hospital	Externally	no	None Reported	0	Battery replacement (€25)	1. Emergency Procedures, ED presentation stop, OR stop, 2. Evacuation 8 patients 3. Fire Department brough emergency generators 4., Technicians to repaire electricity problem, 5. TNO investigation	1. TNO Rapport, Hospital did everyhting required regarding maintenance, inspection and training. They recommended that all hospitals should have a second back-up battery system to prevent recurrence of the problem. 2. The municipality, the construction workens need to dig more carefully in the future regarding 3. Out patient clinic cancelled	93
77	2014-11-12	2014-11-24	Wednesday	yes	Fall	Bergen op Zoom	North Brabant	Lievensberg Ziekenhuis	Peripheral Hospital	A fire broke out in a ceiling of a construction site of a new hospital building being built. It spread quickly through the building via airducts to the floor above and to the ED. The fire was limited to the ED in th hospital, but smoke spread to several out-patient clinics, revalidation dept, lab and pharmacy causing evacuation. The ED was closed until further notice and an admission stop was put…	Internal Fire					no	Internal	ED, several out-patient	yes: ED	Yes	Yes	Yes	Not mentioned	yes	Unknown, entire ED	Internally	no	None Reported	0	Fire damage (very extensive)	1. Fire department came with 12 fire engines and 64 firefights to extinguish the fire, 2. ED admission stop for >6 days to fix damages	1. 75 construction workers evacuated, 2. Delay in construction of 4 weeks	75
78	2014-12-09	2014-12-09	Tuesday	No	Winter	Hoofddorp	North Holland	Spaarne Ziekenhuis	Peripheral Teaching Hospital	A disoriented patient in the internal medicine ward caused a fire while smoking.	Internal Fire					no	Internal	Internal Medicine, Oncology	Yes: ED	Yes	Yes	Not Mentioned		Yes	36 patients	Internally	no	None Reported	0	Fire Damage	1. Evacuation 2. Fire Department to extinguish Fire, 3. Preventative ED presentation stop 4. Clean-up		25
79	2015-02-09	2015-02-09	Monday	Yes	Winter	Nijmegen	Gelderland	Canisius Wilhelmina	Peripheral Teaching Hospital	A ICT failure occurred afecting the hospital electronic patient dossier software. The Doctors in the hospital could no longer access the patient files and the hospital decided that this was a too large of a risk to patients and resultingly instituted an ED presentation stop and cancelled all OR's.	ICT Failure					no	Internal	OR, ED	Yes: ED, OR	Yes	Yes	Yes	18	No	-	-	no	None Reported	0	None reported	1. It techncians to fix the problem (resolved at 22:15)		7
80	2015-03-17	2015-03-17	Tuesday	Yes	Winter	Hilversum	North Holland	Tergooi Ziekenhuis	Peripheral Hospital	An aggressive smell was smelled that caused some throat discomfort to several employees. The department was evacuated (no patients) and the fire department came and took some measurements and ventilated the department. The exact source of the smell was not discovered and thought to be a leaking hydraulic shaft of a hospital bed. As a precaution there was an ED presentation stop put into place.	Hazardous Materials					no	Internal	ED	Yes: ED	Yes	Yes	Not Mentioned		Yes	no Patients, staff from ED	Internally	yes	Some employees throat discomfort	0	None reported	1. Fire Department came to take some measures ments and ventilate the department		3
81	2015-04-13	2015-04-13	Monday	Yes	Spring	Breda	North Brabant	Amphia Ziekenhuis	Peripheral Teaching Hospital	An external power failure occuured, but the emergency generator did not turn on. There was still a small amount of voltage being delivered to the hospital inhibiting the switch to emergency power. and there was a fault in the switch. As a result the hospital was unable to perform operations and ambulances were re-directed to other hospitals due to an ED presentation stop.	External Power Failure	Technical Failure	Internal Power Failure			yes	Combined	All departments affected	OR, ED	Yes	yes	Yes	Not mentioned	No	-	-	no	No Injuries reported	0	Replacing the faulty switch	1. Technical services to fix the problem (both internal and the external energey provider		5
82	2015-07-04	2015-09-04	Saturday	No	Summer	Roosendaal	North Brabant	Bravis Ziekenhuis	Peripheral Hospital	A person was brought into the ED whom was possibly infected with ebola. The ED was immediately closed and the patient quarantined. After discussion with the dutch institute for infectious diseases, the patient was transported to an academic hospital. The ED remained closed for 2 days to effectively clean the dept.	Hazardous Materials					no	Internal	ED	yes: ED	Yes	Yes	Not mentioned		Yes	1 patient	Externally	no	No Injuries reported	0	Cleaning costs	1. Quarantine 2. Discussion with RIVM 3. Evacuation of patient to academic facility	Patient did not have ebola	40
83	2015-07-15	2015-07-15	Wednesday	Yes	Summer	Leiderdorp	South Holland	Alrijne Ziekenhuis	Peripheral Hospital	A car in the parking lot broke out into flames with possible explosion potential. Due to the amount of smoke productions and proximity of the fire to the OR vents, the hospital decided to shut down the OR's.	Internal Fire					no	Internal	OR	yes: OR	Not Mentioned	Not Mentioned	Yes	2	No	-	-	no	None Reported	0	None reported	1. Fire department ot extinguish fire	OR's were closed for 2 hours	7
84	2015-08-03	2015-08-03	Monday	No	Summer	Amersfoort	Utrecht	Meander Medisch Centrum	Peripheral Teaching Hospital	A technical failure in the internal telefone system caused the hospital to be unreachable for ambualnces. As a result, the hospital was unable to receive critical patients for a short period of time (ED presentation stop).	ICT Failure					no	Internal	ED	yes: ED	Yes	Yes	Not mentioned		No	-	-	no	None Reported	0	None reported	1. IT technicians to fix problem	ED was closed for 15 minutes	2
85	2015-09-08	2015-09-23	Tuesday	No	Summer	Amsterdam	North Holland	VU University Medical Center	Academic	A water main near to the hospital broke and caused significant flooding in the lower levels of the hospital. As a result, many crucial utilities were rendered useless (power, water, transport) and caused the entire hospital to be shut down. A total hospital evacuation of 500 patients, a complete OR stop and ED presentation stop were put into place until the water could be pumped away, the damages…	Technical Failure	Internal Power Failure	Utilities Failure			yes	Combined	ALL	Yes: ED, OR, IC	Yes	Yes	Yes	Not mentioned	Yes	339 Patients	Externally	no	None Reported	0	€50 Million water damages, €660million (everything combined including loss of business)	1. 7:30, flooding noticed 2. 8:16 hospital power shut-down 3.9:03 GRIP 4: Alerting proper channels (ZiROP), Bedrifs nood organisatie Fire Department. 4. 9:30, power returned to hospital 5. 10:27 decision to evacuate, 6. 12:00 start evacuation, 7. 16:00 melding GHOR for use of calamity hospital Utrecht, 8. 17:00 first patient transport to calamity hospital, 9. 19:30 Military (marines) to aid in pu…	1. Calamity hospital in Utrecht opened to receive patients, 2. All patients evacuated via ED. , 3. 76 evacuated directly to home	246
86	2015-10-05	2015-10-05	Monday	Yes	Fall	Den Bosch	North Brabant	Jeroen Bosch Ziekenhuis	Peripheral Teaching Hospital	An ICT failure occurred making the electronic patient dossier system inaccessible. The hospital resultingly cancelled all operations and instituted an ED patient presentation stop.	ICT Failure					no	Internal	All	Yes: ED, OR	Yes	Yes	Yes	Not mentioned	No	-	-	no	None Reported	0	None reported	1. It techncians to fix the problem (resolved at 18:00)		3
87	2015-11-09	2015-11-09	Monday	Yes	Fall	Sittard-Geleen	Limburg	Zuyderland Medisch Centrum	Peripheral Teaching Hospital	Due to a fire at a nearby chemical plant, the hospsital decided to cancel all operations due to poor air quality outside the hospital ventilation units to the OR. As a result an ED presentation stop was also put into place. All windows and door shad to remain shut as a precaution.	Hazardous Materials					no	Combined	All	Yes: OR, ED	Yes	Yes	Yes	Not mentioned	No	-	-	yes	2 patients reported to the ED with irritated airways (external)	0	None Reported	1. Wait until the air quality improved enough to continue normal function		26
88	2016-01-25	2016-01-26	Monday	No	Winter	Breda	North Brabant	Amphia Ziekenhuis	Peripheral Teaching Hospital	An ICT failure occurred in the software containing all the patient data. Doctors were unable to view patient data and as a result cancelled all operations and put an ED presentation stop into place.	ICT Failure					no	Internal	All	Yes: OR, ED	Yes	Yes	Yes	126	No	-	-	no	None Reported	0	None reported	1. It techncians to fix the problem (resolved at 09:40 the following day)		17
89	2016-02-18	2016-02-18	Thursday	Yes	Winter	Eindhoven	North Brabant	Catharina Ziekenhuis	Peripheral Teaching Hospital	A fire occurred in a new building being built on the hospital campus. Though this building was not yet operational, the proximity of the fire and the smoke caused the evacuation of approximately 100 patients internally in inpatient wards and several out patient departments	Internal Fire					no	Internal	2 Inpatient wards and several Outpatient clinics	No	Not mentioned	Not mentioned	Not mentioned		Yes	100 patients	Internally	no	None Reported	0	Fire Damage	1. Fire Department came to ward to extinguish fire (out at 11:50am) 2. Patients returned to rooms aftr 2 hours	1. Occurred during construction, insulation material was the fire source	18
90	2016-03-02	2016-03-02	Wednesday	Yes	Winter	Goes	Zeeland	Admiraal de Ruyter Ziekenhuis	Peripheral Hospital	An ICT failure occurred, affect all 4 hospital locations. As a preventative measure, an ED presentation stop was put into place. The disturbance lasted 2 hours.	ICT Failure					no	Internal	All	Yes: ED	Yes	Yes	Not mentioned		No	-	-	no	None Reported	0	None reported	1. It techncians to fix the problem (resolved after 2 hours)		5
91	2016-04-15	2016-04-15	Friday	No	Spring	Breda	North Brabant	Amphia Ziekenhuis	Peripheral Teaching Hospital	An ICT failure in the computer network occurred causing patient information in the electronic patient dossier to not be visible to employees. The hospital instituted an ED patient presentation stop and cancelled all operations.	ICT Failure					no	Internal	All	Yes: ED, OR	Yes	Yes	Yes	Not mentioned	No	-	-	no	None Reported	0	None	1. It techncians to fix the problem (resolved after 2 hours)		11
92	2016-06-23	2016-06-23	Thursday	No	Summer	Rotterdam	South Holland	Sint Franciscus Gasthuis	Peripheral Teaching Hospital	Due to sever thunderstorms and the heavy rainfall, water entered the ED causing disruption and closure for a short amount of time.	Hydrometeorlogical					no	Combined	ED	Yes: ED	Yes	Yes	Not mentioned		Not mentioned	Not mentioned	-	no	None Reported	0	None reported	1. Fire Derpartment to help with water		6
93	2016-08-16	2016-08-16	Thursday	No	Summer	Gouda	South Holland	Groene Hart Ziekenhuis	Peripheral Teaching Hospital	Due a broken pipe in a bed-pan washing machine, a significant amunt of water flooded the 4th floor of the hospital. 12 patients from the affected department were internally evacuated.	Technical Failure					no	Internal	In-patient ward	No	No	No	No		Ye	11 Patients	Internally	no	None Reported	0	None reported	1. Fire department to help move patients and help with the leak		25
94	2016-08-22	2016-08-23	Monday	Yes	Summer	Hilversum/Blaricum	North Holland	Tergooiziekenhuis	Peripheral Hospital	A crash in several disks damaged the server used to make medical images (MRI, CT, X-ray). Medical imaging was no longer possible at both hospital locations. As a result, an ED presentation stop was put into place and all radiological appointments were cancelled	ICT Failure					no	Internal	All, closure ED	Yes, ED	yes	yes	Not mentioned		no	-	-	no	None Reported	0	Damaged disk	1. IT technicians to fix problem		12
95	2016-10-26	2016-10-26	Wednesday	Yes	Fall	Hilversum	North Holland	Tergooiziekenhuis	Peripheral Hospital	An ICT failure affecting the computers of the ED occurred. No treatments were possible between 12:40 and 13:00. As a result of the disruption the ED was closed until 15:00 that afternoon due to overflow of patients accumulated during the disruption.	ICT Failure					no	Internal	ED	Yes: ED	Yes	Yes	Not mentioned		No	-	-	no	None Reported	0	None reported	1. It techncians to fix the problem (resolved at 13:00)		3
96	2016-11-16	2016-11-16	Wednesday	Yes	Fall	Ede	Gelderland	Ziekenhuis Gelderse Vallei	Peripheral Hospital	An ICT failure in the computer network occurred. The computers nolonger functioned and as a result the doctors could not access patient information. As a result, the hospital instituted an ED presentation stop and all non-emergency procedures were cancelled (21 operations).	ICT Failure					no	Internal	ALL: ED, OR, outpatient	Yes: ED, OR	Yes	Yes	Yes	21	No	-	-	no	None Reported	0	None reported	1. IT technicians to fix problem	Backup of computer network also failed	18
97	2016-11-26	2016-11-26	Saturday	No	Fall	Harderwijk	Gelderland	St. Jansdal Ziekenhuis	Peripheral Hospital	An Internal Power Failure occurred while work was being completed. Whne the power outage occurred, the workers tried to switch over to their external provider, but the switch allowing this to happen didn't work leading to a 15 minute blackout until it could be fixed. Secondary to the power failure, an ICT failure occurred. An ED presentation stop was put into place and several planned operations …	Internal Power Failure	Technical Failure	ICT Failure			yes	Internal	All: ED, OR	Yes: ED, OR	Yes	Yes	Yes	Not mentioned	No	-	-	no	None Reported	0	Replacement switch	1. After initial power failure, attempt to switch to emergency power, 2. attempt to switch to main power network failed, 3. Power fixed. 4. IT technicians to fix ICT problem	Power Failure from 11:52 until 12:07; ED closed from 12:00 until 19:30	14
98	2017-01-05	2017-01-09	Thursday	Yes	Winter	Hardenberg	Overijssel	Röpcke Zweers Ziekenhuis	Peripheral Hospital	An ICT failure affecting the hospital computer system occurred. This caused the hospital institute an ED admission stop and cancelled all operations.	ICT Failure					no	Internal	All: ED, OR	Yes: ED, OR	Yes	Yes	Yes	4	No	-	-	no	None Reported	0	None reported	1. IT technicians to fix problem	ED was closed from Thursday afternoon until Monday morning (3.5 days)	21
99	2017-01-17	2017-01-17	Tuesday	No	Winter	Amsterdam	North Holland	Slotervaartziekenhuis	Peripheral Hospital	An external power failure occurred and but due a technical storing in the switch between the hospital and the emergency generators, an internal power failure occured in the hospital failed. As a result, the hospital cancelled all operations for that morning, instituted a ED presentation stop and cancelled all out-patient clinics for the orning as well.	External Power Failure	Technical Failure	Internal Power Failure			yes	Combined	All: ED, OR, IC	Yes: ED, OR, IC	Yes	Yes	Yes	Not mentioned	yes	1 patient	Externally	no	None reported	0	Replacement switch	1. Technical staff to fix the problem and replace switch	The emergency generator was tested the month prior	61
100	2017-03-06	2017-03-06	Monday	Yes	Winter	Maastricht	Limburg	Maastricht UMC+	Academic	A small fire occurred in the ED causing the department to be evacuated until the fire was put out. The ED was quickly able to resume activities after several minutes.	Internal Fire					no	Internal	ED	Yes: ED	Yes	Not mentioned	Not mentioned		Yes	entire ED, unknown number	Internally	no	None Reported	0	Small amount of fire damage	1. Hospital personnel extinguished the fire with a fire extinguisher, 2. Fire department came to check the scene		2
101	2017-05-04	2017-05-04	Thursday	Yes	Spring	Capelle ad IJssel	South Holland	Ijsselland Ziekenhuis	Peripheral Hospital	A disgruntled employee deliberately caused the leakage of peracetic acid (8-10 jerry cans) in a technical area due to other employees making fun of them. This incident injured 12 people, 2 (one employee and one patient) severely needing evacuation to another hospital's Intensive Care, 3 others admitted to a regular department and teh rest checked at the ED. Also it caused an ED presentation stop …	Security & Violence	Hazardous Materials				yes	Internal	ED, IC, 2 inpatient, OR	Yes: ED, OR, IC	Yes	Yes	Yes	Not mentioned	Yes	unknown, 2 inpatient wards, 2 patientes to IC externally	Internally and Externally	yes	12 injures, 2 severly needing IC care, 3 others admitted to regular ward	0	Damaged equipment	1. The fire department ventilated the department and a specialized cleaning company cleaned the affected areas,	25 Year old male employee was caught by the police and sentenced with attempted murder.	96
102	2017-05-11	2017-05-11	Thursday	No	Spring	Rotterdam	South Holland	Erasmus Medisch Centrum	Academic	In the radiolology department, a burnt- chemical smell was noticed. The department was immediately evacuated (5 employees and several patients). 2 employees complained of breathing problems and were taken to the ED for observation. After ventilation, the department could be used again.	Hazardous Materials					no	Internal	Radiology	Yes: ED	Yes	No	Not mentioned		Yes	5 employees and several patients	Internally	yes	2 employees to ED for observation	0	No Damages reported	1. Fire Department came and ventilated the department		24
103	2017-05-18	2017-05-19	Thursday	No	Spring	Venlo	Limburg	Viecuri Medisch Centrum	Peripheral Teaching Hospital	75% of the suspended ceiling collapsed in the ED due to poor construction. As a result, an ED admission stop was put into place and 3 patients were internally evacuated.	Structural Failure					no	Internal	ED	Yes: ED	yes	Yes	No		Yes	3 patients	Internally	no	None Reported	0	yes; ceiling repair	1. Acute medial unit was turned into a temporary ED, 2. 2 beds reserved at the IC in case of acutely presenting patiens despite ED presentation stop, 3. Construction and repairs put into place after a hygenic corridor was made to each of the rooms (due to dust formation)	Cause: Poor construciton material choice from previous construction company	61
104	2017-10-19	2017-10-19	Thursday	Yes	Fall	Rotterdam	South Holland	Sint Franciscus Gasthuis	Peripheral Teaching Hospital	During an airway test using smoke in the operation rooms, smoke entered three other OR's due to a leak. At first it was thought that there was a fire, so the other OR's were evacuated. Afterwards, the OR's needed to be sterilized and the air leaks fixed. All OR's were cancelled and the ED instituted presentation stop until repairs were made.	Technical Failure					no	Internal	ED, OR	Yes: ED, OR	yes	Yes	Yes	Not mentioned	Yes	Several Employees, unknown number	Internally	no	None Reported	0	Yes, reapir leaks	1. Technicians to fix air leaks		2
105	2017-12-09	2017-12-10	Saturday	No	Fall	Enschede	Overijssel	Medisch Spectrum Twente Ziekenhuis	Peripheral Teaching Hospital	The hospital encountered a double failure in the patient call systems (ICT) and an external power failure occurred simultaneously. As a result, the hospital instituted an ED presentation stop for trauma patients.	ICT Failure	External Power Failure				yes	Combined	ED	Yes: ED	yes	Yes	Not mentioned		No	-	-	no	None Reported	0	None	1. It techncians to fix the problem (resolved after 2 hours)		3
106	2017-12-20	2017-12-20	Wednesday	Yes	Winter	Den Helder	North Holland	Noordwest Ziekenhuis	Peripheral Teaching Hospital	During renovations on the ground floor of the hospital, smoke broke out between two casting layers and this dispersed throughout the hospital causing the fire alarm to sound off. Severl out-patient clinics were evacuated As a precaustion, the Ed instituted a presentation stop, 5 OR's were cancelled and all out-patient clinics were cancelled.	Internal Fire					no	Internal	ED, OR, Out-patient	Yes: ED, OR	Yes	Yes	Yes	5	Yes	Out-patient clinics	Internally	no	None Reported	0	None Reported	1. Fire department came to inspect area and ventilate	Start Incident 13:30 and 18:00 Normal operation hospital	30
107	2018-01-26	2018-01-26	Friday	Yes	Winter	Nijmegen	Gelderland	Radboud University Medical Center	Academic	Due to a hardware failure leading to defective network drives, malfunctions in the image processing systems, failure of the closed-circuit television (CCTV; camera system) and loss of wireless internet. This caused substantial disruption where the hosptital instituted an ED presentation stop from 16:30 until 22:00.	ICT Failure					no	Internal	All	Yes, ED	yes	yes	Not mentioned		no	-	-	no	None Reported	0	Fix broken hardware component	1. IT technicians to fix problem	Start Incident 16:30 and 22:00 Normal operation hospital	33
108	2018-02-19	2018-02-19	Monday	Yes	Winter	Arnhem	Gelderland	Rijnstate Ziekenhuis	Peripheral Teaching Hospital	An external power failure occurred causing the hospital to switch over to emergency power. After the external power is stable, the hospital switched back to external power. This occurred three times However, due to the multiple dips in electricity, an ICT failure occurred. This caused the hospital to institute an ED presentations stop, cancel all planned operations and cancel all out-patient clin…	External Power Failure	ICT Failure				yes	Combined	All	Yes: ED, OR	yes	yes	yes	10	No	-	-	no	None Reported	0	None reported	1. ICT staff to hospital to fix problem	100 out patient clinics cancelled,	35
109	2018-04-08	2018-04-08	Sunday	No	Spring	Amsterdam	North Holland	Slotervaartziekenhuis	Peripheral Hospital	During a fiight between a couple, both became contaminated with an unknown corrosive substance. They were taken to two separate hospitals for treatment. However, upon arrival their contamination irritated the airways fo several police agents and nurses. As a result, the hospital closed the Ed and instituted a patient presentation stop to protect other people from the effects.	Hazardous Materials					no	Internal	ED, ontruiming	Yes: ED	Yes	yes	Not mentioned		No	-	-	yes	Several nurses and police agents began to get breathing complaints and skin irritation	0	None reported	1. Fire department came to inspect area and ventilate	1. ED closed from 03:45 until 07:00. 2. Patient was arrested by police	31
110	2018-04-08	2018-04-08	Sunday	No	Spring	Amsterdam	North Holland	Onze Lieve Vrouwe Gasthuis	Peripheral Teaching Hospital	During a fiight between a couple, both became contaminated with an unknown corrosive substance. They were taken to two separate hospitals for treatment. However, upon arrival their contamination irritated the airways fo several police agents and nurses. As a result, the hospital closed the Ed and instituted a patient presentation stop to protect other people from the effects.	Hazardous Materials					no	Internal	ED, ontruiming	Yes: ED	Yes	yes	Not mentioned		No	-	-	yes	Several nurses and police agents began to get breathing complaints and skin irritation	0	None reported	1. Fire department came to inspect area and ventilate	1. ED closed from 03:45 until 07:00. 2. Patient was arrested by police	29
111	2018-04-11	2018-04-11	Wednesday	Yes	Spring	Alkmaar	North Holland	Noordwest Ziekenhuis	Peripheral Teaching Hospital	A disruption in the telephone sevices of the hospital occuured at locations Alkmaar and Heerhugowaard. As a result, the ED department was closed except for vitally endangered patients. The other departments remained open and functioned normally.	ICT Failure					no	Internal	ED	Yes: ED	Yes	Yes	No		No	-	-	no	None Reported	0	None reported	1. IT technicians to fix problem	1. ED closed from 10:30 - 15:45	5
112	2018-04-23	2018-04-23	Monday	Yes	Spring	Doetinchem	Overijssel	Slingeland Ziekenhuis	Peripheral Hospital	A technical failure occuured where the lighting and ventilation systems failed in the OR's affecting visibility and sterility. As a result, the OR's were closed until the problem could be fixed. Furthermore, an ED presentation stop was put into place.	Technical Failure					no	Internal	OR, ED	Yes: OR, ED	Yes	Yes	Yes	42	No	-	-	no	None Reported	0	None reported	1. Technical staff to fix the problem and replace switch	1. ED and OR closed the entire day, resumed normal activity the following day	6
113	2018-06-03	2018-06-03	Sunday	No	Spring	Capelle ad Ijssel	South Holland	IJsselland Ziekenhuis	Peripheral Hospital	A disruption in all the ICT networks occurred. As a result the hospital instituted an ED presentation stop, cancelled all OR's and closed the obstetrics units. Five patients were preventatively evacuated to another hospital due to the possible need of an emergency operation.	ICT Failure					no	Internal	All	yes, ED, OR	yes	Yes	Yes	Not mentioned	Yes	5 people	Externally	no	None Reported	0	None reported	1. IT technicians to fix problem (resolved later that day)	IC not affected since they had a newer version of the EPD	47
114	2018-06-05	2018-06-05	Tuesday	No	Spring	Venlo	Limburg	VieCuri Medisch Centrum	Peripheral Teaching Hospital	A psychiatric patient covered himself in gasoline and threatened to set himself on fire. As a result, the ED was temporarily closed from 17:30 until 19:15 to ventilate the department.	Hazardous Materials					no	Internal	ED	Yes: ED	yes	yes	no		yes	unknown number	Internally	no	None Reported	0	None reported	1. Police and security to detain the patient, 2. Fire department to ventilate department	Department closed from 17:30 until 19:15	11
115	2018-08-07	2018-08-08	Monday	No	Summer	Emmen	Drenthe	Scheper Ziekenhuis	Peripheral Hospital	A smoking circuit board in a technical room of the hospital caused a alarms to go off on the second floor. The hospital decided to evacuated the nearby departments internally until the fire department could investigate the smoke and ventilate the department. The patients were able to return to their rooms the following day.	Internal Fire					no	Internal	In-patient ward	No	no	no	Not mentioned		Yes	unknown number	Internally	no	None Reported	0	None reported	1. Fire department to determine cause of smoke and ventilate department		3
116	2018-09-15	2018-09-15	Saturday	No	Summer	Roermond	Limburg	Laurentius Ziekenhuis	Peripheral Hospital	A psychiatric patient ignited her bed and herself in the ED. The patient was treated for her burns and immediately transferred to a specialized burn center. As a result of the fire, the ED was immediately evacuated and a presentation stop was put into place. The operation rooms (OR) are situated in the floor above the ED; where the smoke alarms went off . At that particular moment, an emergency o…	Internal Fire					no	Internal	ED, OR	Yes, ED	yes	Yes	Yes	1	Yes	2 externally; 1 to Beverwijk specialty burns hospital, 1 to nearby hospital. , unknown number from directly affected units internally	Externally and Internally	yes	Yes, 1 patient with extensive burns	0	Extensive fire damage to room	1. Fire Department to extinguish fire 2. Evacuation of 2 patients 3. Ed presentation stop 4. Acute medical unit to function as a temporary ED 5. Fire department to ventilate department, 6. Cleaning company to clean fire damage	3 hours after fire started, able to resume services, at 11pm (12 hours after) normal function at primary location.	80
117	2018-09-20	2018-09-20	Thursday	No	Summer	Assen	Drenthe	Wilhelmina Ziekenhuis	Peripheral Hospital	A leak in the water attachement to medical equipment sterilizing machine caused significant flooding. The machine was located above the ED where the water seeped into the ED. AS a result the ED had to be closed until the water could be removed. Furthermore, due to lack of sterlized materials, 2 OR's had to be cancelled.	Technical Failure					no	Internal	ED, OR	Yes: ED, OR	Yes	Yes	Yes	2	Not mentioned	-	-	no	None Reported	0	Water damage and replacement of attachement	1. Assen Corps came to help clean up water 2. technical staff to replace attachment		19
118	2018-10-13	2018-10-13	Saturday	No	Fall	Zaandam	North Holland	Zaans Medisch Centrum	Peripheral Hospital	A shooting occurred in the city-center where the a wounded individual tooka. Taxi directly to the hospital. The other shooters followed the injured individual to the hospital and started shooting at the injured individual in the waiting room of the ED. As a result, the ED was closed off temporarily.	Security & Violence					no	Internal	ED	Yes: ED	Yes	Yes	No		yes	Unknown	Internally	yes	1; injured shooter making way to ED	0	Shooting damage	1. Police quickly to scene	Injured shooter survived injuries after operation in affected hospital	34
119	2018-10-23	2018-10-24	Tuesday	Yes	Fall	Amsterdam	North Holland	VU University Medical Center	Academic	The 'View' software that allows employees gain access to the hospital computer network and view patient data and access email failed. As a result, the hopsital decided to place an ED presentation stop, cancel all outpatient clinics	ICT Failure					no	Internal	All	Yes: ED	Yes	Yes	Not mentioned		No	-	-	no	None Reported	0	None reported	1. It techncians to fix the problem (resolved at 15:30)	1. 15:30 23/10/2018 the ED reopened. 2. 13:00 24/10/2018 outpatient clinic resumed, all planned admissions resumed. 3. 1000-1500 Outpatient appointments were cancelled 4. All planned admissions continued	83
120	2018-12-29	2018-12-29	Saturday	No	Winter	Rotterdam	South Holland	Maasstad Ziekenhuis	Peripheral Teaching Hospital	An internal power failure led to a short-circuit within the ceiling that led to significant smoke formation. Secondary to the short-circuit, a lot of equipment broke (such ECG machines). As a combined result, the hospital instituted an ED presentation stop, evacuated the 5 patients internally that were in the ED.	Internal Power Failure	Technical Failure	Internal Fire			yes	Internal	ED	Yes: ED	Yes	Yes	Not mentioned		Yes	5 patients	Internally	no	None Reported	0	None reported	1. Fire Department to investigate smoke and ventilate 2. Replacement of defective equipmen	The ED reopenend at midnight that same evening.	42
121	2019-01-11	2019-01-11	Friday	Yes	Winter	Enschede	Overijssel	Medisch Spectrum Twente Ziekenhuis	Peripheral Teaching Hospital	A large ICT failure occurred affecting all computer systems resulting in the inability to view patient data. The back-up also failed. As a result, th hospital instituted an ED presentation stop and cancelled 27 operations for that day.	ICT Failure					no	Internal	All	ED, OR	Yes	Yes	Yes	27	No	-	-	no	None Reported	0	None reported	1. IT technicians to fix problem (resolved later that day)		71
122	2019-01-15	2019-01-15	Tuesday	No	Winter	Alkmaar/Den Helder	North Holland	Noordwest Ziekenhuis	Peripheral Teaching Hospital	A ICT failure occurred affecting all locations (2 hospitals, 3 out-patient clinics) of a hospital group. This has led to the closure of the Ed with a patient presentation stop and the cancellation of all operations.	ICT Failure					no	Internal	All	ED, OR	Yes	Yes	Yes	75	No	-	-	no	None Reported	0	None reported	1. ICT staff to hospital to fix problem	1. Complication: CT-scanner of nearby hospital in Heemskerk (Rode-Kruis) was not available due to maintenance, leading to further ambulance driving distance 2.more that 200 outpatient appointments cancelled	69
123	2019-01-31	2019-01-31	Thursday	Yes	Winter	Leiderdorp	South Holland	Alrijne Ziekenhuis	Peripheral Hospital	A 4 meter tall decoration tree in the hospital restaurant fell over and injured three hospital visitors. These three individuals were rushed to the ED and eventually admitted to the hospital.	Structural Failure					no	Internal	ED	Yes: ED	Yes	No	No		yes	Unknown	Internally	yes	3 visitors injured and taken to ED and admitted to hospital	0	Tree broken and the other two removed	1. Techincial staff to assist removal of trees and removal of patients stuck under tree and taken to ED		53
124	2019-04-01	2019-04-02	Monday	No	Spring	Amersfoort	Utrecht	Meander Medisch Centrum	Peripheral Teaching Hospital	During an update of the computer network, a failure occurred rendering the network inoperable. As a result a presentation stop was instituted for the ED and obstetrics department. No operations were cancelled as none were planned.	ICT Failure					no	Internal	All	Yes: Ed	Yes	Yes	Not mentioned		No	-	-	no	None Reported	0		1. IT technicians to fix problem (resolved at 05:00 02/04/2019)	1. Incident start at 20:30 01/04/2019 and ended 05:00 02/04/2019	8
125	2019-06-27	2019-06-28	Thursday	No	Summer	Amsterdam	North Holland	Onze Lieve Vrouwe Gasthuis	Peripheral Teaching Hospital	A pipe burst above the ED causing flooding in the department. As a result the Ed was immediately closed and the 22 patients that were present needed to be evacuated (some to the other hospital location and some internally).	Technical Failure					no	Internal	ED	Yes: ED	Yes	Yes	Not mentioned		Yes	22 patients	Internally and externally	no	None Reported	0	Replacemnt broken Pipe	1. Technical staff to fix pipe and clean up water	1. The hospital location has received a 20% increase in patients after the nearby hospital (MC Slotervaart) closed.	24
126	2019-08-07	2019-08-07	Wednesday	No	Summer	Rotterdam	South Holland	Maasstad Ziekenhuis	Peripheral Teaching Hospital	A patient presented to the hospital with fever and vomiting after a recent visit to the Congo. As a precaution, the ED and adjacent GP clinic were closed off and a presentation stop was put into place.	Hazardous Materials					no	Internal	ED	Yes: ED	Yes	Yes	Not mentioned		yes	unknwon	Internally	no	None Reported	0	None reported	1. Patient tested for ebola and placed into quaratine, 2. Discussions with Leiden University academic hospital about further procedures	1. Patient tested negative for ebola	89
127	2019-08-11	2019-08-11	Sunday	No	Summer	Amsterdam	North Holland	Onze Lieve Vrouwe Gasthuis	Peripheral Teaching Hospital	In the ambulance hall, a fire broke out. Due to the on-board oxygen tanks, there was a risk of explosion. Smoke from the fire entered the ED via ventilation ducts, causing unsafe air for cintinued work.	Internal Fire					no	Internal	ED	Yes: ED	Yes	Yes	Not mentioned		yes	Unknown	Internally	no	None Reported	0	Damage to ambulance	1. Fire Department to extinguish fire and ventilate department	Department was function 16:00 that same day	86
128	2019-08-15	2019-08-15	Thursday	No	Summer	Hilversum/Blaricum	North Holland	Tergooiziekenhuis	Peripheral Hospital	An ICT failure occurred where there problems starting up computers and accessing patiet data. As a result, an ED presentation stop was put into place at both hospital locations (Hilversum/Blaricum) and a presentation stop for cardiac and obstetric patients at the location in Blaricum. An OR stop was also put into place where 19 OR's were cancelled.	ICT Failure					no	Internal	ED, EHH and Obs/gyn closed with a patient admission stop	Yes, ED and EHH	Yes	yes	Yes	19	no	-	-	no	None Reported	0	None reported	1. IT techncians to fix the problem (resolved at 21:15)		37
129	2019-08-23	2019-08-23	Friday	Yes	Summer	Gouda	South Holland	Groene Hart Ziekenhuis	Peripheral Hospital	During an argument between two people in the dermatology outpatient clinic, one person stabbed the other. The victim shut themselves in the clinic toilet until rescue by the police. The police came and shut off the clinic for the rest of the day. The patient was taken to the ED for treatment and eventually taken to a tertiary academic center for treament.	Security & Violence					no	Internal	Dermatology and ED	Yes: ED	Yes	No	No		No	-	-	yes	One patient with stab injuries	0	None reported	1. Police to scene to rescue individual, 2. Patient taken to ED	1. Patient taken to Erasmus MC for further trauma treatment	40
130	2019-09-02	2019-09-02	Monday	Yes	Summer	Apeldoorn/Zutphen	Gelderland	Gelre Ziekenhuizen	Peripheral Teaching Hospital	A ICT failure occurred affecting the electronic patient dossier. A backup copy was availabel, but the most recent updates of patient statuses weren't visible. As a result, the hospital instituted an ED patient presentation stop, cancelled planned all operations and out-patient clinics.	ICT Failure					no	Internal	All	Yes: ED, OR	Yes	Yes	Yes	Not mentioned	No	-	-	no	None Reported	0	None reported	1. IT techncians to fix the problem (resolved at 21:30)		29
131	2019-10-04	2019-10-04	Friday	No	Fall	Breda	North Brabant	Amphia Ziekenhuis	Peripheral Teaching Hospital	A data and telephony failure occurred affecting the hospital's functioning. As a result the hospital instituted an ED presentation stop, cancelled all operations (72) and out-patient clinic appointments.	ICT Failure					no	Internal	All	Yes: ED and OR	Yes	Yes	Yes	72	No	-	-	no	None Reported	0	None reported	1. IT technicians to fix problem (resolved at 18:00)	1. Start incident Friady morning at 05:15 and reopened at 18:00	83
132	2019-11-21	2019-11-21	Thursday	Yes	Fall	Zwolle	Overijssel	Isala Ziekenhuis	Peripheral Teaching Hospital	A fire occurred in the pathology lab due to a heating probe overheating and catching fire. Employees extinguished the fire themselves, however on employee breathed in asignificant amunt of smoke and was taken to the ED for treatment.	Internal Fire					no	Internal	Pathology, ED	Yes: ED	Yes	No	Not mentioned		Not mentioned	-	-	yes	1 person with smoke-inhaltion injury	0	Fire damage	1. Employees extingushed the fire themselves, 2. Fire department to check, but left the scene without completing any activities		13
133	2019-12-04	2019-12-04	Wednesday	No	Fall	Roermond	Limburg	Laurentius Ziekenhuis	Peripheral Hospital	A fire at a nearby factory caused poor air quality die to the smoke and ash emitted. Due to the possibility of the ventilation system transmitting this into the operation rooms and compromising sterlity, the hopsital decidede to cose the OR complex and cancel all operations. The ED remained open	External Fire					no	Combined	OR	yes: OR	No	No	Yes	Not mentioned	No	-	-	no	None Reported	0	None reported	1. Await the all clear from the fire department and until air quality improves.	Normal function hospital at 13:00	39
134	2019-12-16	2019-12-16	Monday	Yes	Fall	Rotterdam	South Holland	Maasstad Ziekenhuis	Peripheral Teaching Hospital	The hospital experienced an ICT failure in which the hospital was no longer reachable by phone. As a result, the hospital instituted an ED presentation stop, cancelled planned operations and all outpatient clinic visits for that afternoon	ICT Failure					no	Internal	All	Yes; ED, OR	Yes	yes	yes	Not mentioned	no	-	-	no	None Reported	0	None reported	1. It techncians to fix the problem (resolved after 1 hour)	Start incident at 14:15 until 15:15	4
																																	Total	3628
